# Supplementary material for: UCHL5 Promotes Proliferation and Migration of Bladder Cancer Cells by Activating c-Myc via AKT/mTOR Signaling
Source: Cancers (Basel). 2022 Nov 10;14(22):5538. doi: 10.3390/cancers14225538 (PMC9688806; doi:10.3390/cancers14225538)
Supplement: Supplementary file 1 [file cancers-14-05538-s001.zip]

Archive with 2 entries (2 files):
- cancers-1989063-origin western blots.pdf
- cancers-1989063-supplementary-PROOF.pdf
